# Supplementary material for: Early Movement Restriction Affects FNDC5/Irisin and BDNF Levels in Rat Muscle and Brain
Source: Int J Mol Sci. 2024 Mar 31;25(7):3918. doi: 10.3390/ijms25073918 (PMC11011789; doi:10.3390/ijms25073918)
Supplement: Supplementary file 1 [file ijms-25-03918-s001.zip]

Archive with 4 entries (4 files):
- SUPPL TABLE S1.pdf
- SUPPL TABLE S2.pdf
- SUPPL TABLE S3.pdf
- SUPPL TABLE S4.pdf
